# Supplementary material for: Rho GTPase signaling and mDia facilitate endocytosis via presynaptic actin
Source: eLife. 2024 Mar 19;12:RP92755. doi: 10.7554/eLife.92755 (PMC10950329; doi:10.7554/eLife.92755)
Supplement: Figure 1—figure supplement 1—source data 1. [file elife-92755-fig1-figsupp1-data1.zip]

Archive with 1 entries (1 files):
- Figure 1-Figure Supplement 1-Source Data 1.xlsx
