# Supplementary material for: Rho GTPase signaling and mDia facilitate endocytosis via presynaptic actin
Source: eLife. 2024 Mar 19;12:RP92755. doi: 10.7554/eLife.92755 (PMC10950329; doi:10.7554/eLife.92755)
Supplement: Figure 5—source data 4. [file elife-92755-fig5-data4.zip]

Archive with 4 entries (4 files):
- Figure 5-Source Data 4A.tif.tif
- Figure 5-Source Data 4B.tif.tif
- Figure 5-Source Data 4C.tif.tif
- Figure 5-Source Data 4D.tif.tif
